# Supplementary material for: Environmental context shapes sex-specific costs of reproduction in a dioecious plant
Source: Ann Bot. 2025 Nov 14;137(4):1036–46. doi: 10.1093/aob/mcaf296 (PMC13095889; doi:10.1093/aob/mcaf296)
Supplement: mcaf296_Supplementary_Data [file mcaf296_supplementary_data.zip]

Archive with 6 entries (6 files):
- FigS1_GeneralizedLightResponseCurve.pdf
- FigS2_Sagittaria_latifolia_Flowers_Fruits_Corms.pdf
- TableS1.docx
- TableS2.docx
- TableS3.docx
- TableS4.docx
